# Supplementary material for: Ultra-Long-Chain Sorbitol Esters Tailoring Thermo-Responsive Rheological Properties of Oleogels
Source: Foods. 2025 Mar 18;14(6):1030. doi: 10.3390/foods14061030 (PMC11941445; doi:10.3390/foods14061030)
Supplement: Supplementary file 1 [file foods-14-01030-s001.zip]

Archive with 1 entries (1 files):
- foods-3479993-supplementary.pdf
